# Supplementary material for: Insights into Osteogenesis Induced by Crude Brassicaceae Seeds Extracts: A Role for Glucosinolates
Source: Nutrients. 2024 Oct 12;16(20):3457. doi: 10.3390/nu16203457 (PMC11510261; doi:10.3390/nu16203457)
Supplement: Supplementary file 1 [file nutrients-16-03457-s001.zip]

Archive with 1 entries (1 files):
- nutrients-3252293-supplementary.pdf
